# Supplementary material for: Gemmata algarum, a Novel Planctomycete Isolated from an Algal Mat, Displays Antimicrobial Activity
Source: Mar Drugs. 2023 Dec 21;22(1):10. doi: 10.3390/md22010010 (PMC10817699; doi:10.3390/md22010010)
Supplement: Supplementary file 1 [file marinedrugs-22-00010-s001.zip]

Archive with 1 entries (1 files):
- marinedrugs-2622906-supplementary.pdf
